# Supplementary material for: Role of PSIP1/LEDGF/p75 in Lentiviral Infectivity and Integration Targeting
Source: PLoS One. 2007 Dec 19;2(12):e1340. doi: 10.1371/journal.pone.0001340 (PMC2129110; doi:10.1371/journal.pone.0001340)
Supplement: Table S1 — Oligonucleotides used in this study (0.01 MB XLS) [file pone.0001340.s001.xls]

## Sheet: Sheet1
Table S1: Oligonucleotides Used in This Study
Pyrosequencing linkers and primers	Primer Sequence (5' ==> 3')
EIAV Primer PCR1	CCTGTCTCTAGTTTGTCTGTTCG
EIAV nested PCR Forward	gccttgccagcccgctcagxxxxAGTTTGTCTGTTCGAGATCCTACA*
HIV Primer PCR1	CTTAAGCCTCAATAAAGCTTGCCTTGAG
HIV nested PCR Forward	gccttgccagcccgctcagxxxxAGACCCTTTTAGTCAGTGTGGAAAATC**
MseI Linker Primer for nested PCR	gcctccctcgcgccatcagAGGGCTCCGCTTAAGGGAC***
MseI Linker Primer for PCR 1	GTAATACGACTCACTATAGGGC
MseI linker positive strand	GTAATACGACTCACTATAGGGCTCCGCTTAAGGGAC
MseI linker negative strand	[Phosp]-TAGTCCCTTAAGCGGAG-[AmC7-Q]****
EIAV Q-PCR forward	CCG CAA TAA CCA CAT TTG TGA CGC
EIAV Q-PCR reverse	GCA GAA TCT GAG TGC CCA ATT GTC AG
EIAV Q-PCR probe	FAM-AGT TCC GCA TTG GTG ACG CGT TAA GT-Black_Hole_Quencher
HIV Q-PCR forward	TGTGTGCCCGTCTGTTGTGT
HIV Q-PCR reverse	GAGTCCTGCGTCGAGAGAGC
HIV Q-PCR probe	FAM-CAGTGGCGCCCGAACAGGGA-TAMRA
Murine LEDGF/p75 exon 8 fwd Q-PCR primer	CTAAAGTGGTAAAGCAGCCTTG
Murine LEDGF/p75 exon 9 rev Q-PCR primer	TTCACCCTCTTGATCGTCTTC
	*primer B - barcode - EIAV 3'LTR PRIMER (nested PCR)
	**primer B - barcode - HIV 3'LTR PRIMER (nested PCR)
	***primer A-MSEI LINKER PRIMER (for nested PCR)
	**** modifications- [Phosp]=5' phosphate, [AmC7-Q]=3' amine
